# Supplementary material for: Drug Conjugates Based on a Monovalent Affibody Targeting Vector Can Efficiently Eradicate HER2 Positive Human Tumors in an Experimental Mouse Model
Source: Cancers (Basel). 2020 Dec 30;13(1):85. doi: 10.3390/cancers13010085 (PMC7794879; doi:10.3390/cancers13010085)
Supplement: Supplementary file 1 [file cancers-13-00085-s001.zip]

Archive with 3 entries (2 files):
- cancers-1010967-supplementary file-for conversion/
- cancers-1010967-supplementary file-for conversion/cancers-1010967-original-images.pdf
- cancers-1010967-supplementary file-for conversion/cancers-1010967-supplementary-for proof.docx
